# Supplementary material for: Intestinal Microbiota in Children with Anemia in Southern Peru through Next-Generation Sequencing Technology
Source: Children (Basel). 2022 Oct 25;9(11):1615. doi: 10.3390/children9111615 (PMC9688611; doi:10.3390/children9111615)
Supplement: Supplementary file 1 [file children-09-01615-s001.zip]

Archive with 1 entries (1 files):
- children-1851337-supplementary.pdf
